# Supplementary material for: Improvements for Therapeutic Intervention from the Use of Web Applications and Machine Learning Techniques in Different Affectations in Children Aged 0–6 Years
Source: Int J Environ Res Public Health. 2022 May 27;19(11):6558. doi: 10.3390/ijerph19116558 (PMC9180398; doi:10.3390/ijerph19116558)
Supplement: Supplementary file 1 [file ijerph-19-06558-s001.zip]

Archive with 1 entries (1 files):
- ijerph-1668701-supplementary.pdf
